# Supplementary material for: A Semiquantitative Scoring System for Histopathological and Immunohistochemical Assessment of Lesions and Tissue Tropism in Avian Influenza
Source: Viruses. 2021 May 9;13(5):868. doi: 10.3390/v13050868 (PMC8151536; doi:10.3390/v13050868)
Supplement: Supplementary file 1 [file viruses-13-00868-s001.zip]

Archive with 1 entries (1 files):
- viruses-1179359-supplementary.pdf
